# Supplementary material for: DNA damage repair kinase DNA‐PK and cGAS synergize to induce cancer‐related inflammation in glioblastoma
Source: EMBO J. 2022 Dec 27;42(7):e111961. doi: 10.15252/embj.2022111961 (PMC10068334; doi:10.15252/embj.2022111961)
Supplement: Supplementary file 3 — Source Data for Expanded View [file EMBJ-42-e111961-s004.zip]

Archive with 230 entries (208 files):
- EV Figures/
- __MACOSX/._EV Figures
- EV Figures/EV Figure 1/
- __MACOSX/EV Figures/._EV Figure 1
- EV Figures/.DS_Store
- __MACOSX/EV Figures/._.DS_Store
- EV Figures/EV Figure 3/
- __MACOSX/EV Figures/._EV Figure 3
- EV Figures/EV Figure 2/
- __MACOSX/EV Figures/._EV Figure 2
- EV Figures/README.txt
- __MACOSX/EV Figures/._README.txt
- EV Figures/EV Figure 1/.DS_Store
- __MACOSX/EV Figures/EV Figure 1/._.DS_Store
- EV Figures/EV Figure 1/EV Figure 1A/
- __MACOSX/EV Figures/EV Figure 1/._EV Figure 1A
- EV Figures/EV Figure 1/EV Figure 1I/
- __MACOSX/EV Figures/EV Figure 1/._EV Figure 1I
- EV Figures/EV Figure 1/EV Figure IK/
- __MACOSX/EV Figures/EV Figure 1/._EV Figure IK
- EV Figures/EV Figure 1/EV Figure 1B/
- __MACOSX/EV Figures/EV Figure 1/._EV Figure 1B
- EV Figures/EV Figure 1/EV Figure 1J/
- __MACOSX/EV Figures/EV Figure 1/._EV Figure 1J
- EV Figures/EV Figure 3/.DS_Store
- __MACOSX/EV Figures/EV Figure 3/._.DS_Store
- EV Figures/EV Figure 3/EV Figure 3L/
- __MACOSX/EV Figures/EV Figure 3/._EV Figure 3L
- EV Figures/EV Figure 3/EV Figure 3E/
- __MACOSX/EV Figures/EV Figure 3/._EV Figure 3E
- EV Figures/EV Figure 3/EV Figure 3B/
- __MACOSX/EV Figures/EV Figure 3/._EV Figure 3B
- EV Figures/EV Figure 3/EV Figure 3D/
- __MACOSX/EV Figures/EV Figure 3/._EV Figure 3D
- EV Figures/EV Figure 3/EV Figure 3F/
- __MACOSX/EV Figures/EV Figure 3/._EV Figure 3F
- EV Figures/EV Figure 2/EV Figure 2G/
- __MACOSX/EV Figures/EV Figure 2/._EV Figure 2G
- EV Figures/EV Figure 2/EV Figure 2I/
- __MACOSX/EV Figures/EV Figure 2/._EV Figure 2I
- EV Figures/EV Figure 2/.DS_Store
- __MACOSX/EV Figures/EV Figure 2/._.DS_Store
- EV Figures/EV Figure 2/EV Figure 2H/
- __MACOSX/EV Figures/EV Figure 2/._EV Figure 2H
- EV Figures/EV Figure 2/EV Figure 2C/
- __MACOSX/EV Figures/EV Figure 2/._EV Figure 2C
- EV Figures/EV Figure 2/EV Figure 2D/
- __MACOSX/EV Figures/EV Figure 2/._EV Figure 2D
- EV Figures/EV Figure 2/EV Figure 2J/
- __MACOSX/EV Figures/EV Figure 2/._EV Figure 2J
- EV Figures/EV Figure 2/EV Figure 2K/
- __MACOSX/EV Figures/EV Figure 2/._EV Figure 2K
- EV Figures/EV Figure 2/EV Figure 2B/
- __MACOSX/EV Figures/EV Figure 2/._EV Figure 2B
- EV Figures/EV Figure 1/EV Figure 1A/Ev Fig 1A_western_cGAS.tif
- __MACOSX/EV Figures/EV Figure 1/EV Figure 1A/._Ev Fig 1A_western_cGAS.tif
- EV Figures/EV Figure 1/EV Figure 1A/Ev Fig 1A_western_GAPDH.tif
- __MACOSX/EV Figures/EV Figure 1/EV Figure 1A/._Ev Fig 1A_western_GAPDH.tif
- EV Figures/EV Figure 1/EV Figure 1I/EV Figure 1I_western_DNA-PKcs.tif
- __MACOSX/EV Figures/EV Figure 1/EV Figure 1I/._EV Figure 1I_western_DNA-PKcs.tif
- EV Figures/EV Figure 1/EV Figure 1I/EV Figure 1I_western_GAPDH.tif
- __MACOSX/EV Figures/EV Figure 1/EV Figure 1I/._EV Figure 1I_western_GAPDH.tif
- EV Figures/EV Figure 1/EV Figure 1I/EV Figure 1I_western_KU70.tif
- __MACOSX/EV Figures/EV Figure 1/EV Figure 1I/._EV Figure 1I_western_KU70.tif
- EV Figures/EV Figure 1/EV Figure IK/EV Fig 1K_IF_53BP1_dmso dmso.tif
- __MACOSX/EV Figures/EV Figure 1/EV Figure IK/._EV Fig 1K_IF_53BP1_dmso dmso.tif
- EV Figures/EV Figure 1/EV Figure IK/EV Fig 1K_IF_dsDNA_CPTNU7441.czi.tif
- __MACOSX/EV Figures/EV Figure 1/EV Figure IK/._EV Fig 1K_IF_dsDNA_CPTNU7441.czi.tif
- EV Figures/EV Figure 1/EV Figure IK/EV Fig 1K_IF_dsDNA_CPTDmso.czi.tif
- __MACOSX/EV Figures/EV Figure 1/EV Figure IK/._EV Fig 1K_IF_dsDNA_CPTDmso.czi.tif
- EV Figures/EV Figure 1/EV Figure IK/EV Fig 1K_IF_53BP1_CPT NU7441.tif
- __MACOSX/EV Figures/EV Figure 1/EV Figure IK/._EV Fig 1K_IF_53BP1_CPT NU7441.tif
- EV Figures/EV Figure 1/EV Figure IK/EV Fig 1K_IF_dsDNA_DmsoDmso.czi.tif
- __MACOSX/EV Figures/EV Figure 1/EV Figure IK/._EV Fig 1K_IF_dsDNA_DmsoDmso.czi.tif
- EV Figures/EV Figure 1/EV Figure IK/EV Fig 1K_IF_53BP1_dmso NU7441.tif
- __MACOSX/EV Figures/EV Figure 1/EV Figure IK/._EV Fig 1K_IF_53BP1_dmso NU7441.tif
- EV Figures/EV Figure 1/EV Figure IK/EV Fig 1K_IF_dsDNA_DmsoNU7441.czi.tif
- __MACOSX/EV Figures/EV Figure 1/EV Figure IK/._EV Fig 1K_IF_dsDNA_DmsoNU7441.czi.tif
- EV Figures/EV Figure 1/EV Figure IK/EV Fig 1K_IF_53BP1_CPT dmso.tif
- __MACOSX/EV Figures/EV Figure 1/EV Figure IK/._EV Fig 1K_IF_53BP1_CPT dmso.tif
- EV Figures/EV Figure 1/EV Figure 1B/Ev Fig 1B_western_pSTING, pIRF3 & cGAS.tif
- __MACOSX/EV Figures/EV Figure 1/EV Figure 1B/._Ev Fig 1B_western_pSTING, pIRF3 & cGAS.tif
- EV Figures/EV Figure 1/EV Figure 1B/Ev Fig 1B_western_GAPDH, pDNA-PKcs, DNA-PKcs &gH2AX.tif
- __MACOSX/EV Figures/EV Figure 1/EV Figure 1B/._Ev Fig 1B_western_GAPDH, pDNA-PKcs, DNA-PKcs &gH2AX.tif
- EV Figures/EV Figure 1/EV Figure 1B/Ev Fig 1B_western_STING.tif
- __MACOSX/EV Figures/EV Figure 1/EV Figure 1B/._Ev Fig 1B_western_STING.tif
- EV Figures/EV Figure 1/EV Figure 1B/Ev Fig 1B_western_IRF3.tif
- __MACOSX/EV Figures/EV Figure 1/EV Figure 1B/._Ev Fig 1B_western_IRF3.tif
- EV Figures/EV Figure 1/EV Figure 1J/Ev Fig 1J_western_HSP90.tif
- __MACOSX/EV Figures/EV Figure 1/EV Figure 1J/._Ev Fig 1J_western_HSP90.tif
- EV Figures/EV Figure 1/EV Figure 1J/Ev Fig 1J_western_DNA-PKcs.tif
- __MACOSX/EV Figures/EV Figure 1/EV Figure 1J/._Ev Fig 1J_western_DNA-PKcs.tif
- EV Figures/EV Figure 1/EV Figure 1J/Ev Fig 1J_western_pDNA-PKcs.tif
- __MACOSX/EV Figures/EV Figure 1/EV Figure 1J/._Ev Fig 1J_western_pDNA-PKcs.tif
- EV Figures/EV Figure 3/EV Figure 3L/EV Fig 3L_western_cGAS.tif
- __MACOSX/EV Figures/EV Figure 3/EV Figure 3L/._EV Fig 3L_western_cGAS.tif
- EV Figures/EV Figure 3/EV Figure 3L/EV Fig 3L_western_pDNA-PKcs.tif
- __MACOSX/EV Figures/EV Figure 3/EV Figure 3L/._EV Fig 3L_western_pDNA-PKcs.tif
- EV Figures/EV Figure 3/EV Figure 3L/EV Fig 3L_western_pSTING.tif
- __MACOSX/EV Figures/EV Figure 3/EV Figure 3L/._EV Fig 3L_western_pSTING.tif
- EV Figures/EV Figure 3/EV Figure 3L/EV Fig 3L_western_DNA-PKcs.tif
- __MACOSX/EV Figures/EV Figure 3/EV Figure 3L/._EV Fig 3L_western_DNA-PKcs.tif
- EV Figures/EV Figure 3/EV Figure 3L/EV Fig 3L_western_pIRF3.tif
- __MACOSX/EV Figures/EV Figure 3/EV Figure 3L/._EV Fig 3L_western_pIRF3.tif
- EV Figures/EV Figure 3/EV Figure 3L/EV Fig 3L_western_STING.tif
- __MACOSX/EV Figures/EV Figure 3/EV Figure 3L/._EV Fig 3L_western_STING.tif
- EV Figures/EV Figure 3/EV Figure 3L/EV Fig 3L_western_GAPDH.tif
- __MACOSX/EV Figures/EV Figure 3/EV Figure 3L/._EV Fig 3L_western_GAPDH.tif
- EV Figures/EV Figure 3/EV Figure 3L/EV Fig 3L_western_IRF3.tif
- __MACOSX/EV Figures/EV Figure 3/EV Figure 3L/._EV Fig 3L_western_IRF3.tif
- EV Figures/EV Figure 3/EV Figure 3E/EV Fig3E_western_gH2AX.tif
- __MACOSX/EV Figures/EV Figure 3/EV Figure 3E/._EV Fig3E_western_gH2AX.tif
- EV Figures/EV Figure 3/EV Figure 3E/EV Fig3E_western_cGAS.tif
- __MACOSX/EV Figures/EV Figure 3/EV Figure 3E/._EV Fig3E_western_cGAS.tif
- EV Figures/EV Figure 3/EV Figure 3E/EV Fig3E_western_DNA-PKcs.tif
- __MACOSX/EV Figures/EV Figure 3/EV Figure 3E/._EV Fig3E_western_DNA-PKcs.tif
- EV Figures/EV Figure 3/EV Figure 3E/EVFig3E_western_pDNA-PKcs & HSP90.tif
- __MACOSX/EV Figures/EV Figure 3/EV Figure 3E/._EVFig3E_western_pDNA-PKcs & HSP90.tif
- EV Figures/EV Figure 3/EV Figure 3B/Ev Fig 3B_western_cGAS.tif
- __MACOSX/EV Figures/EV Figure 3/EV Figure 3B/._Ev Fig 3B_western_cGAS.tif
- EV Figures/EV Figure 3/EV Figure 3B/Ev FIG 3B_western_GAPDH.tif
- __MACOSX/EV Figures/EV Figure 3/EV Figure 3B/._Ev FIG 3B_western_GAPDH.tif
- EV Figures/EV Figure 3/EV Figure 3B/Ev FIG 3B _western_KU80.tif
- __MACOSX/EV Figures/EV Figure 3/EV Figure 3B/._Ev FIG 3B _western_KU80.tif
- EV Figures/EV Figure 3/EV Figure 3B/Ev FIG 3B_western_KU70.tif
- __MACOSX/EV Figures/EV Figure 3/EV Figure 3B/._Ev FIG 3B_western_KU70.tif
- EV Figures/EV Figure 3/EV Figure 3B/Ev Fig 3B_western_DNA-PKcs.tif
- __MACOSX/EV Figures/EV Figure 3/EV Figure 3B/._Ev Fig 3B_western_DNA-PKcs.tif
- EV Figures/EV Figure 3/EV Figure 3D/EV Fig 3D_western_DNA-PKcs.tif
- __MACOSX/EV Figures/EV Figure 3/EV Figure 3D/._EV Fig 3D_western_DNA-PKcs.tif
- EV Figures/EV Figure 3/EV Figure 3D/EV Fig 3D_western_HSP90.tif
- __MACOSX/EV Figures/EV Figure 3/EV Figure 3D/._EV Fig 3D_western_HSP90.tif
- EV Figures/EV Figure 3/EV Figure 3D/EV Fig 3D_western_gH2AX.tif
- __MACOSX/EV Figures/EV Figure 3/EV Figure 3D/._EV Fig 3D_western_gH2AX.tif
- EV Figures/EV Figure 3/EV Figure 3D/EV Fig 3D_western_pDNA-PKcs.tif
- __MACOSX/EV Figures/EV Figure 3/EV Figure 3D/._EV Fig 3D_western_pDNA-PKcs.tif
- EV Figures/EV Figure 3/EV Figure 3D/Ev Fig 3D_western_cGAS.tif
- __MACOSX/EV Figures/EV Figure 3/EV Figure 3D/._Ev Fig 3D_western_cGAS.tif
- EV Figures/EV Figure 3/EV Figure 3F/EV FIG 3F_western_gH2AX.tif
- __MACOSX/EV Figures/EV Figure 3/EV Figure 3F/._EV FIG 3F_western_gH2AX.tif
- EV Figures/EV Figure 3/EV Figure 3F/EV FIG 3F_western_GAPDH.tif
- __MACOSX/EV Figures/EV Figure 3/EV Figure 3F/._EV FIG 3F_western_GAPDH.tif
- EV Figures/EV Figure 3/EV Figure 3F/EV Fig 3F_western_cGAS.tif
- __MACOSX/EV Figures/EV Figure 3/EV Figure 3F/._EV Fig 3F_western_cGAS.tif
- EV Figures/EV Figure 3/EV Figure 3F/EV FIG 3F_western_pDNA-PKcs.tif
- __MACOSX/EV Figures/EV Figure 3/EV Figure 3F/._EV FIG 3F_western_pDNA-PKcs.tif
- EV Figures/EV Figure 3/EV Figure 3F/EV FIG 3F_western_pcGAS.tif
- __MACOSX/EV Figures/EV Figure 3/EV Figure 3F/._EV FIG 3F_western_pcGAS.tif
- EV Figures/EV Figure 3/EV Figure 3F/EV Fig 3F_western_DNA-PKcs.tif
- __MACOSX/EV Figures/EV Figure 3/EV Figure 3F/._EV Fig 3F_western_DNA-PKcs.tif
- EV Figures/EV Figure 2/EV Figure 2G/Ev Figure 2G_western_pDNA-PKcs.tif
- __MACOSX/EV Figures/EV Figure 2/EV Figure 2G/._Ev Figure 2G_western_pDNA-PKcs.tif
- EV Figures/EV Figure 2/EV Figure 2G/Ev Figure 2G_western_STING.tif
- __MACOSX/EV Figures/EV Figure 2/EV Figure 2G/._Ev Figure 2G_western_STING.tif
- EV Figures/EV Figure 2/EV Figure 2G/Ev Figure 2G_western_GAPDH.tif
- __MACOSX/EV Figures/EV Figure 2/EV Figure 2G/._Ev Figure 2G_western_GAPDH.tif
- EV Figures/EV Figure 2/EV Figure 2G/Ev Figure 2G_western_pIRF3.tif
- __MACOSX/EV Figures/EV Figure 2/EV Figure 2G/._Ev Figure 2G_western_pIRF3.tif
- EV Figures/EV Figure 2/EV Figure 2G/Ev Figure 2G_western_DNA-PKcs.tif
- __MACOSX/EV Figures/EV Figure 2/EV Figure 2G/._Ev Figure 2G_western_DNA-PKcs.tif
- EV Figures/EV Figure 2/EV Figure 2G/Ev Figure 2G_western_IRF3.tif
- __MACOSX/EV Figures/EV Figure 2/EV Figure 2G/._Ev Figure 2G_western_IRF3.tif
- EV Figures/EV Figure 2/EV Figure 2I/Ev Fig2I_western_IRF3.tif
- __MACOSX/EV Figures/EV Figure 2/EV Figure 2I/._Ev Fig2I_western_IRF3.tif
- EV Figures/EV Figure 2/EV Figure 2I/EV Fig2I_western_DNA-PKcs.tif
- __MACOSX/EV Figures/EV Figure 2/EV Figure 2I/._EV Fig2I_western_DNA-PKcs.tif
- EV Figures/EV Figure 2/EV Figure 2I/Ev Fig2I_western_GAPDH.tif
- __MACOSX/EV Figures/EV Figure 2/EV Figure 2I/._Ev Fig2I_western_GAPDH.tif
- EV Figures/EV Figure 2/EV Figure 2I/~$EV Figure 2F_new EV Fig2I.pptx
- __MACOSX/EV Figures/EV Figure 2/EV Figure 2I/._~$EV Figure 2F_new EV Fig2I.pptx
- EV Figures/EV Figure 2/EV Figure 2I/Ev Fig2I_western_STING.tif
- __MACOSX/EV Figures/EV Figure 2/EV Figure 2I/._Ev Fig2I_western_STING.tif
- EV Figures/EV Figure 2/EV Figure 2I/Ev Fig2I_western_pIRF3.tif
- __MACOSX/EV Figures/EV Figure 2/EV Figure 2I/._Ev Fig2I_western_pIRF3.tif
- EV Figures/EV Figure 2/EV Figure 2I/Ev Fig2I_western_pDNA-PKcs.tif
- __MACOSX/EV Figures/EV Figure 2/EV Figure 2I/._Ev Fig2I_western_pDNA-PKcs.tif
- EV Figures/EV Figure 2/EV Figure 2H/Ev Fig2H_western_pIRF3.tif
- __MACOSX/EV Figures/EV Figure 2/EV Figure 2H/._Ev Fig2H_western_pIRF3.tif
- EV Figures/EV Figure 2/EV Figure 2H/Ev  Fig2H _western_pDNA-PKcs.tif
- __MACOSX/EV Figures/EV Figure 2/EV Figure 2H/._Ev  Fig2H _western_pDNA-PKcs.tif
- EV Figures/EV Figure 2/EV Figure 2H/Ev Fig2H_western_DNA-PKcs.tif
- __MACOSX/EV Figures/EV Figure 2/EV Figure 2H/._Ev Fig2H_western_DNA-PKcs.tif
- EV Figures/EV Figure 2/EV Figure 2H/Ev Fig2H_western_STING.tif
- __MACOSX/EV Figures/EV Figure 2/EV Figure 2H/._Ev Fig2H_western_STING.tif
- EV Figures/EV Figure 2/EV Figure 2H/Ev Fig2H_western_HSP90 & IRF3.tif
- __MACOSX/EV Figures/EV Figure 2/EV Figure 2H/._Ev Fig2H_western_HSP90 & IRF3.tif
- EV Figures/EV Figure 2/EV Figure 2C/Ev Fig 2C_western_DNA-PKcs.tif
- __MACOSX/EV Figures/EV Figure 2/EV Figure 2C/._Ev Fig 2C_western_DNA-PKcs.tif
- EV Figures/EV Figure 2/EV Figure 2C/Ev Fig 2C_western_KU70.tif
- __MACOSX/EV Figures/EV Figure 2/EV Figure 2C/._Ev Fig 2C_western_KU70.tif
- EV Figures/EV Figure 2/EV Figure 2C/Ev Fig 2C_western_KU80 & Tub.tif
- __MACOSX/EV Figures/EV Figure 2/EV Figure 2C/._Ev Fig 2C_western_KU80 & Tub.tif
- EV Figures/EV Figure 2/EV Figure 2D/Ev Fig 2D_western_KU70.tif
- __MACOSX/EV Figures/EV Figure 2/EV Figure 2D/._Ev Fig 2D_western_KU70.tif
- EV Figures/EV Figure 2/EV Figure 2D/Ev Fig 2D_western_gapdh.tif
- __MACOSX/EV Figures/EV Figure 2/EV Figure 2D/._Ev Fig 2D_western_gapdh.tif
- EV Figures/EV Figure 2/EV Figure 2D/Ev Fig 2D_western_DNA-PKcs.tif
- __MACOSX/EV Figures/EV Figure 2/EV Figure 2D/._Ev Fig 2D_western_DNA-PKcs.tif
- EV Figures/EV Figure 2/EV Figure 2D/Ev Fig 2D_western_KU80.tif
- __MACOSX/EV Figures/EV Figure 2/EV Figure 2D/._Ev Fig 2D_western_KU80.tif
- EV Figures/EV Figure 2/EV Figure 2J/Ev Fig2J_western_pIRF3.tif
- __MACOSX/EV Figures/EV Figure 2/EV Figure 2J/._Ev Fig2J_western_pIRF3.tif
- EV Figures/EV Figure 2/EV Figure 2J/Ev Fig2J_western_GAPDH.tif
- __MACOSX/EV Figures/EV Figure 2/EV Figure 2J/._Ev Fig2J_western_GAPDH.tif
- EV Figures/EV Figure 2/EV Figure 2J/Ev Fig2J_western_pDNA-PKcs & DNA-PKcs.tif
- __MACOSX/EV Figures/EV Figure 2/EV Figure 2J/._Ev Fig2J_western_pDNA-PKcs & DNA-PKcs.tif
- EV Figures/EV Figure 2/EV Figure 2J/Ev Fig2J_western_STING.tif
- __MACOSX/EV Figures/EV Figure 2/EV Figure 2J/._Ev Fig2J_western_STING.tif
- EV Figures/EV Figure 2/EV Figure 2J/Ev Fig2J_western_IRF3.tif
- __MACOSX/EV Figures/EV Figure 2/EV Figure 2J/._Ev Fig2J_western_IRF3.tif
- EV Figures/EV Figure 2/EV Figure 2K/Ev Fig 2K_western_cGAS & pSTING.tif
- __MACOSX/EV Figures/EV Figure 2/EV Figure 2K/._Ev Fig 2K_western_cGAS & pSTING.tif
- EV Figures/EV Figure 2/EV Figure 2K/Ev Fig 2K_western_pDNA-PKcs.tif
- __MACOSX/EV Figures/EV Figure 2/EV Figure 2K/._Ev Fig 2K_western_pDNA-PKcs.tif
- EV Figures/EV Figure 2/EV Figure 2K/Ev Fig 2K_western_STING.tif
- __MACOSX/EV Figures/EV Figure 2/EV Figure 2K/._Ev Fig 2K_western_STING.tif
- EV Figures/EV Figure 2/EV Figure 2K/Ev Fig 2K_western_pIRF3.tif
- __MACOSX/EV Figures/EV Figure 2/EV Figure 2K/._Ev Fig 2K_western_pIRF3.tif
- EV Figures/EV Figure 2/EV Figure 2K/Ev Fig 2K_western_HSP90 & IRF3.tif
- __MACOSX/EV Figures/EV Figure 2/EV Figure 2K/._Ev Fig 2K_western_HSP90 & IRF3.tif
- EV Figures/EV Figure 2/EV Figure 2K/Ev Fig 2K_western_DNA-PKcs.tif
- __MACOSX/EV Figures/EV Figure 2/EV Figure 2K/._Ev Fig 2K_western_DNA-PKcs.tif
- EV Figures/EV Figure 2/EV Figure 2B/Ev Fig 2B_western_DNA-PKcs.tif
- __MACOSX/EV Figures/EV Figure 2/EV Figure 2B/._Ev Fig 2B_western_DNA-PKcs.tif
- EV Figures/EV Figure 2/EV Figure 2B/Ev Fig 2B_western_pDNA-PKcs & KU80.tif
- __MACOSX/EV Figures/EV Figure 2/EV Figure 2B/._Ev Fig 2B_western_pDNA-PKcs & KU80.tif
- EV Figures/EV Figure 2/EV Figure 2B/Ev Fig 2B_western_cGAS & KU70.tif
- __MACOSX/EV Figures/EV Figure 2/EV Figure 2B/._Ev Fig 2B_western_cGAS & KU70.tif
- EV Figures/EV Figure 2/EV Figure 2B/Ev Fig 2B_western_gapdh.tif
- __MACOSX/EV Figures/EV Figure 2/EV Figure 2B/._Ev Fig 2B_western_gapdh.tif
