# Supplementary material for: DNA damage repair kinase DNA‐PK and cGAS synergize to induce cancer‐related inflammation in glioblastoma
Source: EMBO J. 2022 Dec 27;42(7):e111961. doi: 10.15252/embj.2022111961 (PMC10068334; doi:10.15252/embj.2022111961)
Supplement: Supplementary file 5 — Source Data for Figure 1 [file EMBJ-42-e111961-s009.zip]

Archive with 64 entries (58 files):
- Figure 1/
- __MACOSX/._Figure 1
- Figure 1/Figure 1F/
- __MACOSX/Figure 1/._Figure 1F
- Figure 1/Figure 1A/
- __MACOSX/Figure 1/._Figure 1A
- Figure 1/Figure 1I/
- __MACOSX/Figure 1/._Figure 1I
- Figure 1/.DS_Store
- __MACOSX/Figure 1/._.DS_Store
- Figure 1/Figure 1C/
- __MACOSX/Figure 1/._Figure 1C
- Figure 1/Figure 1J/
- __MACOSX/Figure 1/._Figure 1J
- Figure 1/README.txt
- __MACOSX/Figure 1/._README.txt
- Figure 1/Figure 1F/Fig 1F_western_GAPDH.tif
- __MACOSX/Figure 1/Figure 1F/._Fig 1F_western_GAPDH.tif
- Figure 1/Figure 1F/Fig 1F_western_pIRF3.tif
- __MACOSX/Figure 1/Figure 1F/._Fig 1F_western_pIRF3.tif
- Figure 1/Figure 1F/Fig 1F_western_DNA-PKcs & pDNA-PKcs.tif
- __MACOSX/Figure 1/Figure 1F/._Fig 1F_western_DNA-PKcs & pDNA-PKcs.tif
- Figure 1/Figure 1F/Fig 1F_western_gH2AX.tif
- __MACOSX/Figure 1/Figure 1F/._Fig 1F_western_gH2AX.tif
- Figure 1/Figure 1F/Fig 1F_western_IRF3.tif
- __MACOSX/Figure 1/Figure 1F/._Fig 1F_western_IRF3.tif
- Figure 1/Figure 1F/Fig 1F_western_pSTING & STING.tif
- __MACOSX/Figure 1/Figure 1F/._Fig 1F_western_pSTING & STING.tif
- Figure 1/Figure 1A/Fig1A_western_NFkB & pIRF3.tif
- __MACOSX/Figure 1/Figure 1A/._Fig1A_western_NFkB & pIRF3.tif
- Figure 1/Figure 1A/Fig1A_western_IRF3.tif
- __MACOSX/Figure 1/Figure 1A/._Fig1A_western_IRF3.tif
- Figure 1/Figure 1A/Fig1A_western_cGAS, pSTING & STING.tif
- __MACOSX/Figure 1/Figure 1A/._Fig1A_western_cGAS, pSTING & STING.tif
- Figure 1/Figure 1A/Fig1A_western_pNFkB.tif
- __MACOSX/Figure 1/Figure 1A/._Fig1A_western_pNFkB.tif
- Figure 1/Figure 1A/Fig1A_western_GAPDH.tif
- __MACOSX/Figure 1/Figure 1A/._Fig1A_western_GAPDH.tif
- Figure 1/Figure 1A/Fig1A_western_pDNA-PKcs.tif
- __MACOSX/Figure 1/Figure 1A/._Fig1A_western_pDNA-PKcs.tif
- Figure 1/Figure 1A/Fig1A_western_DNA-PKcs.tif
- __MACOSX/Figure 1/Figure 1A/._Fig1A_western_DNA-PKcs.tif
- Figure 1/Figure 1I/Fig 1I_IF_53BP1_Dmso.tif
- __MACOSX/Figure 1/Figure 1I/._Fig 1I_IF_53BP1_Dmso.tif
- Figure 1/Figure 1I/Fig 1I_IF_53BP1_CPT.tif
- __MACOSX/Figure 1/Figure 1I/._Fig 1I_IF_53BP1_CPT.tif
- Figure 1/Figure 1I/Fig 1I_IF_dsDNA_CPT.tif
- __MACOSX/Figure 1/Figure 1I/._Fig 1I_IF_dsDNA_CPT.tif
- Figure 1/Figure 1I/Fig 1I_IF_dsDNA_Dmso.tif
- __MACOSX/Figure 1/Figure 1I/._Fig 1I_IF_dsDNA_Dmso.tif
- Figure 1/Figure 1C/Fig 1C_western_STING.tif
- __MACOSX/Figure 1/Figure 1C/._Fig 1C_western_STING.tif
- Figure 1/Figure 1C/Fig 1C_western_DNA-PKcs, pDNA-PKcs & GAPDH.tif
- __MACOSX/Figure 1/Figure 1C/._Fig 1C_western_DNA-PKcs, pDNA-PKcs & GAPDH.tif
- Figure 1/Figure 1C/Fig 1C_western_pIRF3, pSTING & cGAS.tif
- __MACOSX/Figure 1/Figure 1C/._Fig 1C_western_pIRF3, pSTING & cGAS.tif
- Figure 1/Figure 1C/Fig 1C_western_IRF3.tif
- __MACOSX/Figure 1/Figure 1C/._Fig 1C_western_IRF3.tif
- Figure 1/Figure 1J/Fig 1J_western_gH2AX.tif
- __MACOSX/Figure 1/Figure 1J/._Fig 1J_western_gH2AX.tif
- Figure 1/Figure 1J/Fig 1J_western_pDNA-PKcs, pSTING,IRF3, pIRF3,STING & DNA-PKcs.tif
- __MACOSX/Figure 1/Figure 1J/._Fig 1J_western_pDNA-PKcs, pSTING,IRF3, pIRF3,STING & DNA-PKcs.tif
- Figure 1/Figure 1J/Fig 1J_western_GAPDH.tif
- __MACOSX/Figure 1/Figure 1J/._Fig 1J_western_GAPDH.tif
