# Supplementary material for: DNA damage repair kinase DNA‐PK and cGAS synergize to induce cancer‐related inflammation in glioblastoma
Source: EMBO J. 2022 Dec 27;42(7):e111961. doi: 10.15252/embj.2022111961 (PMC10068334; doi:10.15252/embj.2022111961)
Supplement: Supplementary file 5 — Source Data for Figure 1 [file EMBJ-42-e111961-s009.zip › Figure 1/README.txt]

For Western Blot Raw data:
- when the experiments were performed, membranes were cut in order to be able to probe several antibodies in parallel
- when in a tiff file 2 or more proteins are shown, we didn't include any molecular weight, since the pieces of membranes are not placed in the weight order.
- not always the exposure of the Raw Data is the same than the one shown in the figures.
