# Supplementary material for: DNA damage repair kinase DNA‐PK and cGAS synergize to induce cancer‐related inflammation in glioblastoma
Source: EMBO J. 2022 Dec 27;42(7):e111961. doi: 10.15252/embj.2022111961 (PMC10068334; doi:10.15252/embj.2022111961)
Supplement: Supplementary file 6 — Source Data for Figure 2 [file EMBJ-42-e111961-s001.zip]

Archive with 34 entries (30 files):
- Figure 2/
- __MACOSX/._Figure 2
- Figure 2/Figure 2A/
- __MACOSX/Figure 2/._Figure 2A
- Figure 2/.DS_Store
- __MACOSX/Figure 2/._.DS_Store
- Figure 2/Figure 2C/
- __MACOSX/Figure 2/._Figure 2C
- Figure 2/Figure 2B/
- __MACOSX/Figure 2/._Figure 2B
- Figure 2/README.txt
- __MACOSX/Figure 2/._README.txt
- Figure 2/Figure 2A/Fig 2A_pDNA-PKcs_dsDNA.tif
- __MACOSX/Figure 2/Figure 2A/._Fig 2A_pDNA-PKcs_dsDNA.tif
- Figure 2/Figure 2A/Fig 2A_DNA-PKcs_dsDNA.tif
- __MACOSX/Figure 2/Figure 2A/._Fig 2A_DNA-PKcs_dsDNA.tif
- Figure 2/Figure 2A/Fig 2A_pDNA-PKcs_mock.tif
- __MACOSX/Figure 2/Figure 2A/._Fig 2A_pDNA-PKcs_mock.tif
- Figure 2/Figure 2A/Fig 2A_DNA-PKcs_mock.tif
- __MACOSX/Figure 2/Figure 2A/._Fig 2A_DNA-PKcs_mock.tif
- Figure 2/Figure 2C/Fig 2C_western_GAPDH.tif
- __MACOSX/Figure 2/Figure 2C/._Fig 2C_western_GAPDH.tif
- Figure 2/Figure 2C/Fig 2C_western_KU80.tif
- __MACOSX/Figure 2/Figure 2C/._Fig 2C_western_KU80.tif
- Figure 2/Figure 2C/Fig 2C_western_DNAPKcs & KU70.tif
- __MACOSX/Figure 2/Figure 2C/._Fig 2C_western_DNAPKcs & KU70.tif
- Figure 2/Figure 2B/Fig 2B_western_KU80.tif
- __MACOSX/Figure 2/Figure 2B/._Fig 2B_western_KU80.tif
- Figure 2/Figure 2B/Fig 2B_western_GAPDH.tif
- __MACOSX/Figure 2/Figure 2B/._Fig 2B_western_GAPDH.tif
- Figure 2/Figure 2B/Fig 2B_western_DNA-PKcs.tif
- __MACOSX/Figure 2/Figure 2B/._Fig 2B_western_DNA-PKcs.tif
- Figure 2/Figure 2B/Fig 2B_western_KU70.tif
- __MACOSX/Figure 2/Figure 2B/._Fig 2B_western_KU70.tif
