# Supplementary material for: DNA damage repair kinase DNA‐PK and cGAS synergize to induce cancer‐related inflammation in glioblastoma
Source: EMBO J. 2022 Dec 27;42(7):e111961. doi: 10.15252/embj.2022111961 (PMC10068334; doi:10.15252/embj.2022111961)
Supplement: Supplementary file 7 — Source Data for Figure 3 [file EMBJ-42-e111961-s011.zip]

Archive with 50 entries (45 files):
- Figure 3/
- __MACOSX/._Figure 3
- Figure 3/.DS_Store
- __MACOSX/Figure 3/._.DS_Store
- Figure 3/Figure 3K/
- __MACOSX/Figure 3/._Figure 3K
- Figure 3/Figure 3C/
- __MACOSX/Figure 3/._Figure 3C
- Figure 3/Figure 3J/
- __MACOSX/Figure 3/._Figure 3J
- Figure 3/README.txt
- __MACOSX/Figure 3/._README.txt
- Figure 3/Figure 3A/
- __MACOSX/Figure 3/._Figure 3A
- Figure 3/Figure 3K/Fig 3K_western_HSP90.tif
- __MACOSX/Figure 3/Figure 3K/._Fig 3K_western_HSP90.tif
- Figure 3/Figure 3K/Fig 3K_western_pDNA-PKcs.tif
- __MACOSX/Figure 3/Figure 3K/._Fig 3K_western_pDNA-PKcs.tif
- Figure 3/Figure 3K/Fig 3K_western_cGAS.tif
- __MACOSX/Figure 3/Figure 3K/._Fig 3K_western_cGAS.tif
- Figure 3/Figure 3K/Fig 3K_western_DNA-PKcs & gH2AX.tif
- __MACOSX/Figure 3/Figure 3K/._Fig 3K_western_DNA-PKcs & gH2AX.tif
- Figure 3/Figure 3K/Fig 3K_western_pcGAS.tif
- __MACOSX/Figure 3/Figure 3K/._Fig 3K_western_pcGAS.tif
- Figure 3/Figure 3C/Fig 3C_western_cGAS.tif
- __MACOSX/Figure 3/Figure 3C/._Fig 3C_western_cGAS.tif
- Figure 3/Figure 3C/Fig 3C_western_KU80.tif
- __MACOSX/Figure 3/Figure 3C/._Fig 3C_western_KU80.tif
- Figure 3/Figure 3C/Fig 3C_western_KU70.tif
- __MACOSX/Figure 3/Figure 3C/._Fig 3C_western_KU70.tif
- Figure 3/Figure 3C/Fig 3C_western_DNA-PKcs.tif
- __MACOSX/Figure 3/Figure 3C/._Fig 3C_western_DNA-PKcs.tif
- Figure 3/Figure 3C/Fig 3C_western_GAPDH.tif
- __MACOSX/Figure 3/Figure 3C/._Fig 3C_western_GAPDH.tif
- Figure 3/Figure 3J/Fig 3J_western_DNA-PKcs & gH2AX.tif
- __MACOSX/Figure 3/Figure 3J/._Fig 3J_western_DNA-PKcs & gH2AX.tif
- Figure 3/Figure 3J/Fig 3J_western_GAPDH.tif
- __MACOSX/Figure 3/Figure 3J/._Fig 3J_western_GAPDH.tif
- Figure 3/Figure 3J/Fig 3J_western_cGAS.tif
- __MACOSX/Figure 3/Figure 3J/._Fig 3J_western_cGAS.tif
- Figure 3/Figure 3J/Fig 3J_western_pcGAS.tif
- __MACOSX/Figure 3/Figure 3J/._Fig 3J_western_pcGAS.tif
- Figure 3/Figure 3J/Fig 3J_western_pDNA-PKcs.tif
- __MACOSX/Figure 3/Figure 3J/._Fig 3J_western_pDNA-PKcs.tif
- Figure 3/Figure 3A/Fig3A_western_pDNA-PKcs, pIRF3 & IRF3.tif
- __MACOSX/Figure 3/Figure 3A/._Fig3A_western_pDNA-PKcs, pIRF3 & IRF3.tif
- Figure 3/Figure 3A/Fig3A_western_GAPDH.tif
- __MACOSX/Figure 3/Figure 3A/._Fig3A_western_GAPDH.tif
- Figure 3/Figure 3A/Fig3A_western_DNA-PKcs, cGAS & STING.tif
- __MACOSX/Figure 3/Figure 3A/._Fig3A_western_DNA-PKcs, cGAS & STING.tif
