# Supplementary material for: DNA damage repair kinase DNA‐PK and cGAS synergize to induce cancer‐related inflammation in glioblastoma
Source: EMBO J. 2022 Dec 27;42(7):e111961. doi: 10.15252/embj.2022111961 (PMC10068334; doi:10.15252/embj.2022111961)
Supplement: Supplementary file 8 — Source Data for Figure 4 [file EMBJ-42-e111961-s002.zip]

Archive with 5 entries (4 files):
- Figure 4/
- Figure 4/.DS_Store
- __MACOSX/Figure 4/._.DS_Store
- Figure 4/Figure 4F Tumor mass quantification.xlsx
- __MACOSX/Figure 4/._Figure 4F Tumor mass quantification.xlsx
