# Supplementary material for: DNA damage repair kinase DNA‐PK and cGAS synergize to induce cancer‐related inflammation in glioblastoma
Source: EMBO J. 2022 Dec 27;42(7):e111961. doi: 10.15252/embj.2022111961 (PMC10068334; doi:10.15252/embj.2022111961)
Supplement: Supplementary file 8 — Source Data for Figure 4 [file EMBJ-42-e111961-s002.zip › Figure 4/Figure 4F Tumor mass quantification.xlsx]

## Sheet: Foglio1
T98G-GFP-Empty			T98G-GFP-cGAS
DAY 0	DAY 1	DAY 2	DAY 0	DAY 1	DAY 2
100	110.7		100	158	140.1
100	104.3	79.9	100	74.5	62.1
100	113.3	108.5	100	44.8	49.5
100	100.3		100	83.5	71.8
100	115.3		100	158.3	165.8
100	140.7	107.9	100	74.6	63.1
100	107.9		100	104.5	90.5
100	112.3	129.2	100	111.2
100	213.5		100	87	55.6
100	183.8		100	96.1	71.2
100	118.5	105.5	100	62.9	44.9
100		86.2	100	72.5	72.1
100	97.7	78.3	100	53.1
100	145.1	142	100	56.2	70
100	127.4		100	79.4
100	94.1		100	95.3	75.6
100	86.9		100	87.3	67.1
100	96.8		100	79.4	90.7
100	127.6	105.2	100	72.6	45.2
100		82.4	100	73.4	72.6
100	96.6	97.4	100	57.2
100	134.1		100	71.3	42.8
100	153.9		100		47
100	125.2	118.8	100		53.5
100	90.1		100		38
100	143.9	113.1	100
100	77.3	76.3	100		218.3
100	111.5		100		26.6
100	100.7		100		32
100	174.7	155.2	100		57.7
100	98.4		100		82.2
100	99.8		100		61.7
100	160.1		100		72
100	127.4		100		71.9
100	120.4	105.2
100	106.1
100	165.8
100		102.9
100		185.5
100		99.8
100		116.1
100		116.1
100		109.6
100		125.4
100		65.2
100		63.2
100		144.6
100		145.2
100		132.1
100		80.6
% of tumoral mass
