# Supplementary material for: DNA damage repair kinase DNA‐PK and cGAS synergize to induce cancer‐related inflammation in glioblastoma
Source: EMBO J. 2022 Dec 27;42(7):e111961. doi: 10.15252/embj.2022111961 (PMC10068334; doi:10.15252/embj.2022111961)
Supplement: Supplementary file 9 — Source Data for Figure 5 [file EMBJ-42-e111961-s006.zip]

Archive with 14 entries (12 files):
- Figure 5/
- __MACOSX/._Figure 5
- Figure 5/.DS_Store
- __MACOSX/Figure 5/._.DS_Store
- Figure 5/Figure 5A.xlsx
- __MACOSX/Figure 5/._Figure 5A.xlsx
- Figure 5/Figure 5E.xlsx
- __MACOSX/Figure 5/._Figure 5E.xlsx
- Figure 5/Figure 5/
- __MACOSX/Figure 5/._Figure 5
- Figure 5/Figure 5/Fig 5D_T98G-GFP-cGAS_tumor-GFP-macrophage_magenta.tif
- __MACOSX/Figure 5/Figure 5/._Fig 5D_T98G-GFP-cGAS_tumor-GFP-macrophage_magenta.tif
- Figure 5/Figure 5/Fig 5D_T98G-GFP-empty_tumor-GFP_macrophages-magental.tif
- __MACOSX/Figure 5/Figure 5/._Fig 5D_T98G-GFP-empty_tumor-GFP_macrophages-magental.tif
