# Supplementary material for: DNA damage repair kinase DNA‐PK and cGAS synergize to induce cancer‐related inflammation in glioblastoma
Source: EMBO J. 2022 Dec 27;42(7):e111961. doi: 10.15252/embj.2022111961 (PMC10068334; doi:10.15252/embj.2022111961)
Supplement: Supplementary file 9 — Source Data for Figure 5 [file EMBJ-42-e111961-s006.zip › Figure 5/Figure 5A.xlsx]

## Sheet: Transwell
																					Mean Fold migration
	I1	I2	I3	I4	I5	I6	I7	I8	Mean												Mean	STD	SEM
dmem	178	183	128	75	100	168	142	129	137.875		dmem	1.29102	1.32729	0.928377	0.543971	0.725295	1.2185	1.02992	0.93563		1	0.275978	0.097573
CCL2	315	345	475	357	504	343	555	865	469.875		CCL2	2.28468	2.50227	3.44515	2.5893	3.65549	2.48776	4.02539	6.2738		3.40798	1.32319	0.46782
CM-empty	175	333	238	275	220	323	393	353	288.75		CM-empty	1.26927	2.41523	1.7262	1.99456	1.59565	2.3427	2.85041	2.56029		2.09429	0.538294	0.190316
CM-cGAS	225	302	458	415	322	530	432	385	383.625		CM-cGAS	1.63191	2.19039	3.32185	3.00997	2.33545	3.84406	3.13327	2.79238		2.78241	0.703765	0.248818
