# Supplementary material for: DNA damage repair kinase DNA‐PK and cGAS synergize to induce cancer‐related inflammation in glioblastoma
Source: EMBO J. 2022 Dec 27;42(7):e111961. doi: 10.15252/embj.2022111961 (PMC10068334; doi:10.15252/embj.2022111961)
Supplement: Supplementary file 9 — Source Data for Figure 5 [file EMBJ-42-e111961-s006.zip › Figure 5/Figure 5E.xlsx]

## Sheet: Feuil1
T98G-GFP-Empty	T98G-GFP-cGAS
27	37
18	39
36	30
23	32
18	27
19	34
19	37
36	15
24	46
23	36
24	35
18	46
10	27
33	31
40	33
42	48
45	37
32	45
30	44
25	35
28	26
34
28
24
31
17
33
26
29
Number of macrophages in contact with the tumor
