# Supplementary material for: DNA damage repair kinase DNA‐PK and cGAS synergize to induce cancer‐related inflammation in glioblastoma
Source: EMBO J. 2022 Dec 27;42(7):e111961. doi: 10.15252/embj.2022111961 (PMC10068334; doi:10.15252/embj.2022111961)
Supplement: Supplementary file 10 — Source Data for Figure 6 [file EMBJ-42-e111961-s008.zip]

Archive with 4 entries (3 files):
- Figure 6/
- __MACOSX/._Figure 6
- Figure 6/Figure 6_GBM mRNA & survival.xlsx
- __MACOSX/Figure 6/._Figure 6_GBM mRNA & survival.xlsx
