# Supplementary material for: DNA damage repair kinase DNA‐PK and cGAS synergize to induce cancer‐related inflammation in glioblastoma
Source: EMBO J. 2022 Dec 27;42(7):e111961. doi: 10.15252/embj.2022111961 (PMC10068334; doi:10.15252/embj.2022111961)
Supplement: Supplementary file 10 — Source Data for Figure 6 [file EMBJ-42-e111961-s008.zip › Figure 6/Figure 6_GBM mRNA & survival.xlsx]

## Sheet: survival
	PRKDC low								PRKDC high
	Sample	mRNA MD21B1	mRNA PRKDC	survival					Sample	mRNA MD21B1	mRNA PRKDC	survival
MD21B1 low	CGGA_1595	-0.888969	1.42761	65.2				MD21B1 low	CGGA_1870	-0.473931	3.78346	38.7
	CGGA_1478	-0.888969	3.37712	17.8					CGGA_747	-0.473931	5.46336	31.9
	CGGA_1542	-0.862496	1.68706	6					CGGA_1017	-0.434403	3.76129	25.2
	CGGA_1699	-0.643856	2.15056	56.2					CGGA_139	-0.415037	4.19219	22.8
	CGGA_P136	-0.643856	2.23879	27.7					CGGA_1409	-0.358454	4.92125	76.8
	CGGA_1571	-0.643856	2.27798	13.5					CGGA_1826	-0.340075	4.78555	1.4
	CGGA_1467	-0.621488	2.81352	28.5					CGGA_P22	-0.321928	4.82934	13.3
	CGGA_1365	-0.535332	3.12102	8.3					CGGA_494	-0.286304	4.30889	135.1
	CGGA_P205	-0.454032	1.36737	19.2					CGGA_1764	-0.268817	4.48736	23.3
	CGGA_P15	-0.454032	1.852	23.8					CGGA_1491	-0.268817	5.55888	8.1
	CGGA_1326	-0.434403	2.3978	10.6					CGGA_D03	-0.234465	5.43829	13.9
	CGGA_P178	-0.415037	1.36737	35.5					CGGA_1142	-0.200913	4.34127	33
	CGGA_1819	-0.415037	2.90881	43.5					CGGA_761	-0.120294	3.89918	60.5
	CGGA_1256	-0.395929	1.5656	84.1					CGGA_1023	-0.120294	3.9241	22.4
	CGGA_1422	-0.395929	2.29572	6.7					CGGA_1916	-0.120294	5.34767
	CGGA_1392	-0.37707	1.54597	15.6					CGGA_759	-0.104697	5.18903	41.5
	CGGA_1727	-0.358454	1.58976	52.6					CGGA_1103	-0.104697	5.91313	19.2
	CGGA_1494	-0.340075	2.29278	8.8					CGGA_1559	0.0285692	3.68818	19.8
	CGGA_1635	-0.321928	1.26303	10.9					CGGA_P112	0.0285692	3.79286	27.4
	CGGA_1551	-0.304006	0.454176	11.4					CGGA_491	0.0703893	5.50462	35.3
	CGGA_1681	-0.304006	0.815575	11.4					CGGA_1500	0.0840643	4.04352	3.6
	CGGA_1780	-0.304006	2.58976	47.5					CGGA_1219	0.0840643	4.99639	69.7
	CGGA_1740	-0.286304	3.17792	11.9					CGGA_P16	0.0976108	4.30378	14.7
	CGGA_1534	-0.234465	1.85997	0.9					CGGA_1420	0.137504	3.79701	12
	CGGA_1371	-0.200913	2.67807	79					CGGA_1109	0.137504	4.8166	44.3
	CGGA_1722	-0.168123	1.28096	11.5					CGGA_680	0.15056	4.59574	78
	CGGA_1486	-0.168123	1.87578	6					CGGA_1840	0.15056	4.71205	38.8
	CGGA_1086	-0.152003	2.31034	65					CGGA_1384	0.15056	4.76553	6.3
	CGGA_1481	-0.120294	1.48543	4.3					CGGA_1539	0.15056	5.13504	68.6
	CGGA_1501	-0.0892673	0.321928	7.3					CGGA_1769	0.163499	3.81558	48.5
	CGGA_P164	-0.0892673	1.82782	39.1					CGGA_1287	0.176323	5.20359	17.5
	CGGA_1418	-0.0892673	3.25096	9.4					CGGA_413	0.189034	4.98868	6
	CGGA_P180	-0.0740006	2.43296	8.5					CGGA_1537	0.214125	4.21956	3.2
	CGGA_1425	-0.0291463	3.19377	21					CGGA_1236	0.226509	3.80426	6.3
	CGGA_1548	0.0285692	2.37295	34.7					CGGA_1750	0.238787	4.04264	8.2
	CGGA_1503	0.0840643	1.83996	25.5					CGGA_1597	0.250962	4.06437	5.7
	CGGA_1282	0.137504	3.29278	36.7					CGGA_700	0.275007	5.33163	5.6
	CGGA_1744	0.163499	1.35614	51.2					CGGA_1026	0.298658	5.5043	51.6
	CGGA_1767	0.226509	2.26604	2.8					CGGA_1380	0.344828	4.66789	9.6
	CGGA_1543	0.250962	1.86394	23.8					CGGA_1041	0.356144	4.07724	105.3
	CGGA_1476	0.31034	2.75489	9.8					CGGA_1091	0.367371	5.41278	36.7
	CGGA_1666	0.400538	2.30451	8.2					CGGA_710	0.378512	4.7845	21.7
	CGGA_1698	0.536053	3.44758	12.8					CGGA_1564	0.389567	4.03298	6.2
	CGGA_1172	0.545968	3.0268	90.2					CGGA_1736	0.432959	4.48607	30.8
	CGGA_1901	0.565597	2.46989	17.8					CGGA_1650	0.443607	3.57046	42.2
	CGGA_1678	0.565597	2.64616	21.6					CGGA_1521	0.454176	4.76553	6.7
	CGGA_1644	0.584963	1.9782	5.7					CGGA_P102	0.454176	5.72601	41.7
MD21B1 high	CGGA_1546	0.641546	1.69599	7.3					CGGA_1410	0.505891	6.02259	27.1
	CGGA_1441	0.659925	2.37851	61.9					CGGA_1461	0.516015	5.1811	7.4
	CGGA_1706	0.695994	2.82985	55.5					CGGA_1529	0.536053	4.36247	19.2
	CGGA_1817	0.722466	3.27947	13.1					CGGA_837	0.575312	4.85947	14.2
	CGGA_P25	0.731183	2.44095	4.8				MD21B1 high	CGGA_782	0.650765	5.10266	9.5
	CGGA_1452	0.757023	2.45418	15.4					CGGA_1214	0.687061	5.8632	19.9
	CGGA_1596	0.799087	3.05137	6.7					CGGA_342	0.695994	4.83996	16.4
	CGGA_P116	0.863938	2.79077	10					CGGA_D35	0.704872	5.54844	21.7
	CGGA_1694	1.07724	2.82579	20.5					CGGA_1024	0.713696	4.86493	101.1
	CGGA_P609	1.08406	2.55827	12.5					CGGA_878	0.731183	5.45779	28.4
	CGGA_1451	1.11103	2.89336	14.4					CGGA_1073	0.739848	4.1416	8.9
	CGGA_1075	1.1375	3.48285	13.1					CGGA_804	0.748461	5.17632	20.2
	CGGA_1472	1.22651	1.96347	33.7					CGGA_1391	0.757023	3.91361	14
									CGGA_1299	0.773996	6.05115	18.1
									CGGA_1036	0.782409	4.23649	26.5
									CGGA_789	0.782409	4.92932	11.3
									CGGA_525	0.799087	4.87922	4.5
									CGGA_1139	0.799087	5.12391	39.3
									CGGA_850	0.807355	5.33878	18.5
									CGGA_1106	0.823749	4.63981	13.8
									CGGA_1426	0.831877	4.13504	4.4
									CGGA_1083	0.831877	4.85898	14.8
									CGGA_1314	0.83996	6.30979	5.7
									CGGA_1612	0.85599	4.33771	23.6
									CGGA_1008	0.871844	5.09424	10.4
									CGGA_1728	0.871844	5.21296	30.1
									CGGA_1216	0.879706	5.92148	10.3
									CGGA_1643	0.887525	4.93452	5.6
									CGGA_D30	0.903038	5.19022	7.1
									CGGA_P28	0.910733	4.68706	3.5
									CGGA_1270	0.918386	3.5472	6.2
									CGGA_D09	0.9855	4.71864	7.7
									CGGA_1275	0.9855	5.17513	6
									CGGA_1713	0.992768	5.48123	10.9
									CGGA_808	1.0072	5.08321	38.4
									CGGA_1690	1.02148	4.99684	19.5
									CGGA_D57	1.02148	5.25814	25.2
									CGGA_509	1.02148	5.91001	20.5
									CGGA_802	1.02857	5.00585	22.4
									CGGA_1462	1.04264	5.14405	5.7
									CGGA_1007	1.04963	4.98003	11.3
									CGGA_1560	1.05658	5.35755	15.1
									CGGA_1313	1.08406	5.21684	12.5
									CGGA_1382	1.09085	5.28207	9.3
									CGGA_731	1.10434	4.9982	16.5
									CGGA_1758	1.10434	5.68538	13.6
									CGGA_P160	1.11103	4.45286	7.2
									CGGA_1613	1.14405	3.8953	8.2
									CGGA_1011	1.14405	5.03298	3.6
									CGGA_1634	1.1635	3.59455	12
									CGGA_1135	1.18903	4.02503	40.9
									CGGA_1049	1.19535	5.39438	26.6
									CGGA_1586	1.22033	4.31179	7.6
									CGGA_859	1.23879	5.09085	12.7
									CGGA_876	1.24489	4.8802	5.2
									CGGA_499	1.25096	5.49089	4
									CGGA_1626	1.25701	4.95838	22.9
									CGGA_1812	1.26303	3.81455	25.6
									CGGA_658	1.26303	5.32517	12.2
									CGGA_P143	1.27501	4.65535	8.6
									CGGA_1134	1.27501	4.77505	1.9
									CGGA_1403	1.27501	5.27798	22.3
									CGGA_1444	1.27501	5.75141	12.4
									CGGA_1070	1.28096	5.74927	10.9
									CGGA_1077	1.30451	4.89433	19.4
									CGGA_1354	1.31615	5.05832	17.4
									CGGA_831	1.38405	5.62088	18
									CGGA_1035	1.42223	5.15704	18.6
									CGGA_1833	1.42761	5.04045	16.2
									CGGA_1015	1.43296	5.28799	5.4
									CGGA_274	1.43296	5.80761	20.1
									CGGA_1807	1.4489	4.19613	8.1
									CGGA_1735	1.47508	4.87725	26.7
									CGGA_604	1.5008	5.38647	12.5
									CGGA_P100	1.50589	3.91361	8.8
									CGGA_1749	1.51602	5.48832	13.2
									CGGA_1353	1.51602	6.17413	33.6
									CGGA_483	1.55582	5.15015	9.1
									CGGA_1237	1.56071	6.29554	9.7
									CGGA_1240	1.57531	5.27687	0.6
									CGGA_1332	1.58496	6.43813	16.8
									CGGA_1320	1.58976	4.17951	1.9
									CGGA_842	1.59932	5.20867	6.7
									CGGA_D37	1.60407	5.45253	31.7
									CGGA_1433	1.62293	4.88996	13
									CGGA_848	1.63691	5.71012	7.9
									CGGA_1234	1.65992	5.40259	23.2
									CGGA_1053	1.66903	5.64414	12.2
									CGGA_1114	1.69153	5.23189	15.1
									CGGA_1601	1.7137	5.0365	23.3
									CGGA_679	1.71809	5.83441	8.6
									CGGA_1074	1.73118	4.37643	2.8
									CGGA_1001	1.73552	5.04832	112.7
									CGGA_1171	1.73985	5.04002	13.5
									CGGA_1687	1.774	5.41583	57.1
									CGGA_1338	1.7866	5.50462	36.9
									CGGA_1402	1.82375	4.53543	77.4
									CGGA_1866	1.83592	5.07425	4.2
									CGGA_1039	1.852	5.98299	23.9
									CGGA_676	1.87971	5.21801	12.4
									CGGA_1708	1.93734	3.67356	36.9
									CGGA_1124	2.01436	4.70764	15.9
									CGGA_1045	2.01436	5.72247	11.4
									CGGA_1258	2.02857	5.74846	3.7
									CGGA_1180	2.24184	6.25908	40.3
									CGGA_1709	2.29572	5.82222	13.6
									CGGA_1138	2.34199	5.36001	13.5
									CGGA_1224	2.37016	5.03254	8.9
									CGGA_1072	2.40327	4.31759	35.8
									CGGA_902	2.51096	6.52669	6.3
									CGGA_1251	2.57046	5.72846	8.9
									CGGA_1457	2.57773	5.07211	10.3
									CGGA_1342	2.89918	5.73037	6.1

## Sheet: mRNA
	Sample	Histology	Subtype	PRKDC	MB21D1	CD86	CXCL10	CD80	CD200R1	CD209	CCL2	CCL5	CD68	ITGAM			Sample	Histology	Subtype	PRKDC	MB21D1	CD86	CXCL10	CD80	CD200R1	CD209	CCL2	CCL5	CD68	ITGAM
PRKDC low- MB21D1 low	CGGA_1595	GBM		1.42761	-0.888969	1.22651	-0.68966	-0.761213	-0.862496	-0.0291463	1.48027	1.11103	4.32409	0.669027		PRKDC high-MB21D1 low	CGGA_1870	GBM		3.78346	-0.473931	0.594549	-0.535332	-0.810966	-0.736966	-0.494109	3.09424	0.604071	1.65076	0.422233
	CGGA_1478	GBM	Classical	3.37712	-0.888969	1.86394	0.454176	-0.915936	-0.643856	-0.971431	2.35896	1.47508	1.61824	2.80735			CGGA_747	GBM		5.46336	-0.473931	1.5509	-0.0144996	-0.494109	-0.68966	2.9782	2.66903	0.275007	5.58586	1.45418
	CGGA_1542	GBM		1.68706	-0.862496	-0.217591	-0.785875	-0.943416	-0.810966	2.20789	0.584963	-0.321928	3.24793	0.555816			CGGA_1017	GBM	Proneural	3.76129	-0.434403	1.70044	-0.736966	-0.888969	-0.268817	-0.643856	0.333424	-0.37707	3.26754	2.22033
	CGGA_P154	GBM		2.67807	-0.761213	-0.395929	-1	-0.340075	-1	1.8679	0.432959	-1	2.488	-0.621488			CGGA_139	GBM		4.19219	-0.415037	0.613532	1.76553	-1	-0.434403	-0.514573	2.57531	0.0426443	2.88557	1.90304
	CGGA_1699	GBM		2.15056	-0.643856	-0.556393	-0.68966	-1	-0.888969	-0.168123	0.555816	-0.268817	2.12102	1.34483			CGGA_1409	GBM		4.92125	-0.358454	2.33914	0.790772	-0.666576	-0.761213	-0.535332	5.68874	1.15704	5.47962	2.26903
	CGGA_P136	GBM	Proneural	2.23879	-0.643856	-0.321928	-0.888969	-0.713119	-0.888969	-0.621488	2.6893	-0.785875	1.18269	1.91456			CGGA_1826	GBM	Classical	4.78555	-0.340075	2.1177	6.35984	-0.785875	-0.37707	-0.915936	6.76315	2.34483	4.69153	2.74846
	CGGA_1571	GBM		2.27798	-0.643856	1.8679	-0.836501	-0.621488	-0.915936	0.432959	1.60881	1.99277	6.04418	1.77821			CGGA_P22	GBM	Classical	4.82934	-0.321928	2.27202	-0.577767	-1	-0.761213	-0.862496	1.65076	1.09761	5.96023	2.22342
	CGGA_1467	GBM		2.81352	-0.621488	-0.514573	-0.736966	-0.915936	-0.862496	0.298658	0.286881	-0.736966	2.16672	0.505891			CGGA_494	GBM	Classical	4.30889	-0.286304	1.66448		-0.736966	-0.810966	-0.736966	4.6094	1.21412	4.68986	2.73335
	CGGA_1365	GBM	Mesenchymal	3.12102	-0.535332	0.0143553	-0.304006	-0.915936	-0.200913	1.51602	2.62994	-0.340075	3.6241	1.65535			CGGA_1764	GBM		4.48736	-0.268817	1.33914	0.748461	-0.666576	-0.666576	0.933573	5.28244	3.853	4.85798	2.23879
	CGGA_P205	GBM	Proneural	1.36737	-0.454032	-0.514573	-1	-1	-0.713119	-0.286304	3.54967	-0.577767	2.41414	1.20163			CGGA_1491	GBM		5.55888	-0.268817	1.22033	0.367371	-0.785875	-0.943416	-0.761213	1.0635	1.25701	4.36107	1.23879
	CGGA_P15	GBM		1.852	-0.454032	2.48027	-0.514573	-1	-0.888969	-0.736966	4.4489	1.20789	5.74792	2.66676			CGGA_D03	GBM	Proneural	5.43829	-0.234465	2.83996	3.79909	-0.888969	-0.736966	-0.810966	3.5373	1.98185	6.4353	3.03034
	CGGA_1326	GBM		2.3978	-0.434403	3.10266	2.91073	-0.785875	-0.810966	-0.836501	4.57228	3.94579	6.18923	2.43296			CGGA_1142	GBM	Classical	4.34127	-0.200913	0.815575	1.60407	-0.836501	-0.862496	0.713696	2.5435	0.0703893	3.01792	0.565597
	CGGA_P178	GBM	Classical	1.36737	-0.415037	-0.68966	-0.643856	-0.943416	-0.915936	-0.454032	2.60881	-0.473931	0.887525	0.863938			CGGA_761	GBM		3.89918	-0.120294	3.11103	2.12763	-0.862496	-1	-0.340075	5.20672	1.23879	8.13	2.78869
	CGGA_1819	GBM	Mesenchymal	2.90881	-0.415037	2.59455	-0.785875	-0.915936	-0.643856	-0.971431	4.05398	0.584963	4.14323	2.07724			CGGA_1023	GBM	Classical	3.9241	-0.120294	2.22342	1.64155	-0.494109	-0.915936	-0.862496	5.5292	3.65992	4.34056	1.7866
	CGGA_1256	GBM		1.5656	-0.395929	1.61824	0.536053	-1	-0.943416	-0.736966	4.79805	3.46467	4.00899	2.12102			CGGA_1916	GBM		5.34767	-0.120294	1.56071	0.0840643	-0.810966	-0.736966	-0.862496	4.08491	0.275007	4.77505	2.40599
	CGGA_1422	GBM	Classical	2.29572	-0.395929	-0.340075	-1	-0.666576	-1	-0.971431	2.40054	-0.556393	2.24793	0.739848			CGGA_759	GBM		5.18903	-0.104697	3.58376	0.62293	0.15056	-0.713119	-0.251539	4.06953	2.92029	7.11134	2.79494
	CGGA_1392	GBM	Proneural	1.54597	-0.37707	3.43829	0.516015	-0.514573	-0.556393	2.81147	7.67165	3.52356	7.35562	3.00899			CGGA_1103	GBM		5.91313	-0.104697	2.20789	1.49057	-0.621488	-0.836501	-0.621488	4.849	0.526069	5.6372	2.26303
	CGGA_1727	GBM		1.58976	-0.358454	2.01078	-0.168123	-1	-0.943416	-0.836501	2.75916	1.48027	4.82528	2.31615			CGGA_1559	GBM		3.68818	0.0285692	1.1177	0.731183	-0.514573	-0.943416	0.475085	4.34199	1.49057	5.44361	0.505891
	CGGA_1494	GBM	Classical	2.29278	-0.340075	-0.621488	-0.643856	-1	-1	0.422233	2.13093	-1	2.16672	0.83996			CGGA_P112	GBM	Classical	3.79286	0.0285692	1.82782	-0.200913	-0.915936	-0.454032	-0.415037	5.15826	0.0976108	4.18428	2.4957
	CGGA_1635	GBM	Mesenchymal	1.26303	-0.321928	-0.68966	-1	-1	-0.68966	-0.454032	-0.621488	-0.736966	1.04963	1.18903			CGGA_491	GBM		5.50462	0.0703893	2.46728	0.545968	-0.888969	-1	-0.810966	3.99005	1.33342	5.54102	2.58736
	CGGA_1551	GBM		0.454176	-0.304006	3.47897	1.03562	-0.599462	-0.736966	0.400538	6.40156	7.17113	8.01033	4.63459			CGGA_1500	GBM	Proneural	4.04352	0.0840643	1.9782	0.536053	-0.68966	-0.915936	-0.862496	3.93546	2.01078	6.29149	1.5509
	CGGA_1681	GBM	Proneural	0.815575	-0.304006	2.19219	-0.168123	-0.643856	-0.943416	-1	6.22323	2.23573	3.36877	2.85			CGGA_1219	GBM		4.99639	0.0840643	3.09424	-0.643856	-0.473931	-0.862496	-0.888969	3.79494	2.67356	5.21839	2.72465
	CGGA_1780	GBM	Proneural	2.58976	-0.304006	-0.415037	-0.200913	-0.836501	-0.971431	-0.915936	0.978196	-0.434403	2.16993	2.02503			CGGA_P16	GBM		4.30378	0.0976108	1.1635	-0.0144996	-0.454032	-0.514573	0.879706	6.44907	0.333424	3.69042	0.85599
	CGGA_1740	GBM	Proneural	3.17792	-0.286304	0.765535	0.275007	-0.943416	-0.888969	-0.810966	1.37295	1.94111	3.14405	1.15056			CGGA_1420	GBM	Proneural	3.79701	0.137504	0.782409	-0.713119	-1	-0.286304	-0.37707	3.7939	2.09085	2.99639	2.45681
	CGGA_1534	GBM		1.85997	-0.234465	2.01436	-0.888969	-1	-0.971431	-0.836501	5.8071	1.1375	5.63778	2.29572			CGGA_1109	GBM	Classical	4.8166	0.137504	2.43829	3.69933	-0.37707	0.0976108	-0.836501	6.64918	1.4489	5.42727	3.34056
	CGGA_1498	GBM	Classical	2.18903	-0.200913	0.411426	1.02857	-0.761213	-0.943416	0.948601	2.04614	-0.0144996	4.74308	2.22033			CGGA_680	GBM	Classical	4.59574	0.15056	2.69599	1.91456	-0.836501	-0.358454	-0.120294	3.25248	2.42761	5.43463	2.32193
	CGGA_1371	GBM	Mesenchymal	2.67807	-0.200913	1.94486	1.17632	-0.810966	-0.68966	-0.514573	7.35975	3.28688	5.91001	2.26003			CGGA_1840	GBM	Proneural	4.71205	0.15056	1.47508	1.0635	-0.836501	-0.621488	-0.666576	2.71589	2.07039	4.70377	2.78869
	CGGA_1722	GBM	Classical	1.28096	-0.168123	-0.104697	-0.888969	-0.836501	-0.761213	-0.473931	3.30889	-0.200913	3.23419	1.75275			CGGA_1384	GBM		4.76553	0.15056	2.52356	-0.37707	-0.321928	-0.556393	-0.785875	6.01814	-0.200913	5.46565	3.18269
	CGGA_1486	GBM	Classical	1.87578	-0.168123	-0.358454	-1	-0.836501	-1	-0.666576	1.98185	-0.217591	1.90689	0.863938			CGGA_1539	GBM		5.13504	0.15056	1.48543	-0.643856	-0.736966	-0.836501	-0.810966	5.1014	0.565597	4.37156	3.77821
	CGGA_1086	GBM	Mesenchymal	2.31034	-0.152003	0.0143553	-0.862496	-0.434403	-0.810966	-0.268817	4.49697	0.0143553	3.65421	2.58976			CGGA_1769	GBM	Classical	3.81558	0.163499	1.72247	-0.234465	-1	-0.514573	-0.888969	2.73118	0.443607	3.79077	1.58496
	CGGA_1481	GBM	Classical	1.48543	-0.120294	-0.494109	-0.120294	-0.915936	-1	-0.621488	3.10434	-0.494109	2.86196	0.963474			CGGA_1287	GBM		5.20359	0.176323	3.05658	1.79494	-0.168123	-0.434403	0.704872	4.69153	2.1375	6.38353	2.74631
	CGGA_1501	GBM		0.321928	-0.0892673	1.42223	0.978196	-0.713119	-1	-0.761213	3.95327	4.06178	5.54473	3.15866			CGGA_413	GBM	Classical	4.98868	0.189034	3.15218	3	-0.415037	-0.286304	-0.577767	4.20477	2.31615	7.03507	3.03562
	CGGA_P164	GBM	Proneural	1.82782	-0.0892673	-0.286304	-0.666576	-1	-0.943416	-0.971431	3.17951	-0.473931	2.88753	2.23879			CGGA_1537	GBM	Classical	4.21956	0.214125	2.22651	2.38128	-0.666576	-0.286304	-0.251539	3.36457	3.35191	5.62585	2.37016
	CGGA_1418	GBM	Proneural	3.25096	-0.0892673	-0.514573	0.176323	-0.535332	-0.862496	-0.621488	0.765535	-0.535332	3.48543	2.48543			CGGA_1236	GBM	Proneural	3.80426	0.226509	1.44361	-0.251539	-0.915936	-0.599462	-0.971431	3.70044	0.565597	3.65076	2.69822
	CGGA_P180	GBM		2.43296	-0.0740006	-0.184425	-0.68966	-0.915936	-0.943416	-0.643856	3.13093	-0.136062	2.854	2.62527			CGGA_1750	GBM	Proneural	4.04264	0.238787	1.40054	0.782409	-1	-0.666576	-0.785875	4.70266	1.18269	4.43162	2.34483
	CGGA_1425	GBM	Proneural	3.19377	-0.0291463	1.48543	0.31034	-1	-0.888969	-0.971431	0.871844	1.5008	1.31615	1.7137			CGGA_1597	GBM	Proneural	4.06437	0.250962	3.49185	1.852	-0.395929	-0.340075	-0.251539	6.65578	4.40259	8.01469	3.75168
	CGGA_1548	GBM	Mesenchymal	2.37295	0.0285692	2.53356	1	-0.810966	-0.736966	-0.395929	6.33307	5.14934	6.30943	2.64616			CGGA_700	GBM		5.33163	0.275007	2.80941	-0.104697	-0.68966	-0.915936	-0.736966	4.853	0.847997	5.99639	2.41414
	CGGA_1503	GBM	Mesenchymal	1.83996	0.0840643	0.201634	-0.785875	-0.862496	-1	1.97453	4.19849	-0.0740006	4.32625	2.45681			CGGA_1026	GBM	Classical	5.5043	0.298658	2.80323	2.02503	0.163499	-0.340075	-0.556393	2.88557	1.73985	5.8936	3.10769
	CGGA_1282	GBM	Classical	3.29278	0.137504	1.15056	2.45681	-0.888969	-0.415037	-0.862496	4.9514	1.93357	1.52105	2.7866			CGGA_1380	GBM	Proneural	4.66789	0.344828	2.18903	1.31615	-0.943416	-0.785875	-0.713119	5.14975	1.60407	5.33378	3.95884
	CGGA_1744	GBM		1.35614	0.163499	2.99639	1.21412	-0.915936	-0.943416	-0.37707	6.55136	2.71589	7.27324	3.45154			CGGA_1041	GBM	Proneural	4.07724	0.356144	1.7137	-0.358454	-0.577767	-0.666576	0.0285692	3.7137	0.321928	4.03034	2.47508
	CGGA_1767	GBM	Proneural	2.26604	0.226509	0.0426443	-0.251539	-0.136062	-0.810966	-0.152003	-0.494109	0.422233	2.71589	1.68257			CGGA_1091	GBM	Classical	5.41278	0.367371	2.96532	2.50335	0.485427	0.0285692	-0.136062	7.28485	1.43829	7.47517	2.51349
	CGGA_1543	GBM		1.86394	0.250962	3.67129	1.11103	-0.535332	-0.68966	-0.184425	7.95163	4.11103	6.57622	3.02857			CGGA_710	GBM		4.7845	0.378512	4.29057	1.91073	0.0565835	0.485427	1.93734	6.17253	4.76447	8.27123	3.65421
	CGGA_1476	GBM	Classical	2.75489	0.31034	2.74631	1.22033	-0.810966	-0.888969	-0.785875	5.35014	1.53605	5.42257	2.26604			CGGA_1564	GBM	Proneural	4.03298	0.389567	2.47508	2.24184	-0.643856	-0.643856	-1	3.40463	2.70929	4.99548	2.96532
	CGGA_1684	GBM	Proneural	2.79494	0.356144	3.5741	1.88753	-0.736966	-0.736966	-0.200913	7.51112	3.76447	7.28716	3.06178			CGGA_1736	GBM	Classical	4.48607	0.432959	2.77821	0.895303	-0.888969	-0.621488	-0.577767	5.8485	3.34341	6.85985	2.94486
	CGGA_1666	GBM	Proneural	2.30451	0.400538	-0.217591	0.214125	-0.862496	-0.761213	0.9855	2.80735	0.263034	3.03386	2.22033			CGGA_1650	GBM		3.57046	0.443607	3.24489	-0.0588937	-0.888969	-0.862496	-0.473931	2.88753	1.42223	6.12453	3.65306
	CGGA_1698	GBM	Proneural	3.44758	0.536053	2.82579	3.43962	-0.785875	-0.836501	-0.888969	7.38733	2.85997	6.43829	2.9222			CGGA_1521	GBM	Classical	4.76553	0.454176	2.87184	1.15704	-0.286304	-0.621488	-0.415037	4.96347	1.16993	5.14812	3.62176
	CGGA_1172	GBM		3.0268	0.545968	3.6792	3.19219	-0.666576	-0.736966	-0.713119	6.1813	2.86592	6.90448	3.47897			CGGA_P102	GBM		5.72601	0.454176	2.03562	1.04963	-0.514573	-0.168123	-0.434403	5.23266	5.11811	3.34908	2.18903
	CGGA_1901	GBM	Mesenchymal	2.46989	0.565597	3.94205	1.76129	-0.340075	-0.434403	-0.577767	7.33637	5.63517	7.44766	2.94673			CGGA_1410	GBM	Classical	6.02259	0.505891	3.05658	2.37016	0.275007	-0.810966	-0.556393	4.0045	1.10434	6.52669	2.47768
	CGGA_1678	GBM	Proneural	2.64616	0.565597	-0.200913	-1	-0.915936	-0.810966	-0.68966	2.19219	-0.234465	3.1375	2.05311			CGGA_1461	GBM	Classical	5.1811	0.516015	1.69599	2.10098	-0.599462	-0.621488	-0.666576	7.14934	2.37295	5.91409	2.95791
	CGGA_1644	GBM	Mesenchymal	1.9782	0.584963	2.9486	3.9542	-0.251539	-0.943416	-0.810966	5.60466	3.73335	6.30012	2.01436			CGGA_1529	GBM	Proneural	4.36247	0.536053	1.36737	-0.304006	-0.666576	-0.971431	-0.915936	3.17632	1.21412	3.43696	0.799087
PRKDC low- MB21D1 high	CGGA_1546	GBM	Mesenchymal	1.69599	0.641546	3.12763	3.49825	-0.621488	-0.888969	1.0635	8.50819	4.1643	7.43921	3.63691			CGGA_837	GBM	Classical	4.85947	0.575312	2.46989	2.28688	0.545968	-0.358454	-0.340075	6.77571	1.77821	7.22091	2.48285
	CGGA_1441	GBM	Mesenchymal	2.37851	0.659925	4.1102	2.8953	-0.494109	-0.217591	0.263034	5.88191	5.15704	8.25441	3.29719		PRKDC high- MB21D1 high	CGGA_782	GBM	Classical	5.10266	0.650765	3.75596	2.36737	-0.395929	-0.152003	0.464668	6.4121	2.35332	7.4407	3.55949
	CGGA_1706	GBM	Mesenchymal	2.82985	0.695994	3.79181	0.687061	-0.286304	-0.713119	0.389567	8.31374	5.94017	8.05772	3.55213			CGGA_1214	GBM	Classical	5.8632	0.687061	1.54597	2.76553	-0.0588937	-0.621488	-1	4.9905	1.43829	5.05094	2.39506
	CGGA_1817	GBM	Classical	3.27947	0.722466	3.45812	0.992768	-0.761213	-0.666576	-0.666576	4.1375	3.42895	6.56255	3.26303			CGGA_342	GBM	Classical	4.83996	0.695994	3.72465	2.76553	-0.251539	-0.358454	0.536053	6.8382	3.22959	7.31152	2.67129
	CGGA_P25	GBM	Proneural	2.44095	0.731183	0.0976108	-0.395929	-0.599462	-0.785875	-0.713119	4.29352	-0.494109	3.10936	2.98003			CGGA_D35	GBM	Proneural	5.54844	0.704872	3.83592	1.76977	0.0703893	-0.785875	1.18903	8.70504	3.39643	7.56369	3.30451
	CGGA_1452	GBM	Proneural	2.45418	0.757023	3.46467	2.14731	-0.556393	-0.785875	-0.152003	8.22656	2.89336	7.27947	2.9982			CGGA_1024	GBM	Proneural	4.86493	0.713696	2.37295	1.46989	-0.434403	-0.577767	-0.304006	4.69042	1.40599	6.11749	2.21101
	CGGA_1596	GBM	Proneural	3.05137	0.799087	2.37573	2.06005	-0.810966	-0.785875	-0.810966	4.54905	2.63691	5.63952	2.97453			CGGA_878	GBM	Classical	5.45779	0.731183	2.85599	5.92029	-0.556393	-0.268817	-0.358454	3.50208	2.45943	6.64717	2.31325
	CGGA_P116	GBM	Classical	2.79077	0.863938	-0.599462	-0.535332	-0.454032	-1	0.214125	3.64501	-0.862496	1.66903	0.659925			CGGA_1073	GBM	Classical	4.1416	0.739848	2.84197	1.07039	-0.943416	-0.415037	-0.514573	6.22824	2.61353	7.36282	2.55582
	CGGA_1654	GBM	Proneural	1.34483	1.02148	1.80323	3.22342	-0.0439433	-0.888969	-0.68966	6.4522	2.72901	5.79207	2.18587			CGGA_804	GBM	Proneural	5.17632	0.748461	3.926	3.67807	0.0565835	-0.736966	-0.514573	2.3505	2.89142	7.54551	3.58616
	CGGA_1694	GBM	Proneural	2.82579	1.07724	2.34483	0.632268	-1	-0.713119	0.485427	6.21218	3.03914	5.57501	2.59216			CGGA_1391	GBM	Proneural	3.91361	0.757023	1.78241	2.81967	-0.971431	-0.415037	-0.836501	7.26763	1.83592	5.49697	2.09761
	CGGA_P609	GBM	Mesenchymal	2.55827	1.08406	2.97636	2.45943	-0.915936	-1	-0.915936	3.7148	2.48027	4.29939	0.978196			CGGA_1299	GBM	Classical	6.05115	0.773996	2.0072	2.05311	-0.251539	-0.713119	-0.643856	6.64386	2.16993	5.04527	1.85997
	CGGA_1451	GBM	Mesenchymal	2.89336	1.11103	3.07724	2.73769	-0.713119	-0.454032	0.536053	6.80813	4.25323	6.75181	2.73985			CGGA_1036	GBM	Proneural	4.23649	0.782409	2.59216	1.87578	-0.0144996	-0.473931	0.970854	5.23573	3.18269	7.69467	2.59694
	CGGA_1075	GBM	Mesenchymal	3.48285	1.1375	3.66562	3.67694	-0.494109	-0.120294	0.464668	7.31397	4.97361	5.98482	3.77189			CGGA_789	GBM	Mesenchymal	4.92932	0.782409	4.27501	1.90689	-0.0588937	-0.643856	2.11437	7.20075	4.98231	8.27645	4.19377
	CGGA_1472	GBM		1.96347	1.22651	2.66676	-0.120294	-0.599462	-0.434403	0.189034	2.99095	4.76447	4.83036	3.48414			CGGA_525	GBM	Mesenchymal	4.87922	0.799087	4.26679	2.50335	0.0565835	-0.415037	0.863938	7.98117	4.47054	8.15669	3.60051
																	CGGA_1139	GBM	Classical	5.12391	0.799087	2.93923	0.722466	-1	-0.713119	-0.915936	4.76924	2.82985	4.9241	3.38543
																	CGGA_850	GBM	Classical	5.33878	0.807355	2.41414	5.10014	-0.473931	-0.643856	-0.473931	5.5549	1.48543	6.17173	2.03914
																	CGGA_1106	GBM	Mesenchymal	4.63981	0.823749	2.58496	2.12433	-0.395929	-0.514573	-0.321928	8.72625	2.51602	6.31143	3.80116
																	CGGA_1426	GBM	Proneural	4.13504	0.831877	2.1177	0.687061	-0.888969	-0.68966	0.344828	5.08576	1.07724	6.22052	2.53107
																	CGGA_1083	GBM	Mesenchymal	4.85898	0.831877	4.74201	2.14078	0.422233	-0.0439433	-0.577767	8.0588	3.52857	8.32414	4.0009
																	CGGA_1314	GBM		6.30979	0.83996	3.65535	5.83744	0.0976108	-0.736966	-0.200913	4.91217	2.72901	6.4116	2.01436
																	CGGA_1612	GBM	Mesenchymal	4.33771	0.85599	2.79909	2.01078	-0.761213	-0.810966	-0.836501	8.1047	3.28836	6.20261	3.68594
																	CGGA_1008	GBM	Classical	5.09424	0.871844	1.77821	3.95233	-0.415037	0.0976108	-0.761213	6.38422	0.910733	5.86493	2.02857
																	CGGA_1728	GBM		5.21296	0.871844	3.41684	3.70155	-0.321928	0.545968	-0.862496	4.1177	2.62761	6.49009	3.46074
																	CGGA_1216	GBM	Classical	5.92148	0.879706	2.88166	1.22033	-0.713119	-0.251539	-0.736966	6.83731	1.87578	5.56529	2.74416
																	CGGA_1643	GBM	Proneural	4.93452	0.887525	1.60407	0.275007	-0.304006	-0.943416	0.238787	2.02503	1.91839	5.897	2.25701
																	CGGA_D30	GBM	Classical	5.19022	0.903038	3.9855	2.98368	-0.473931	-0.68966	-0.643856	4.80219	4.28836	7.29499	3.42492
																	CGGA_P28	GBM	Classical	4.68706	0.910733	2.01792	1.07039	-0.0740006	-0.494109	-0.0144996	7.6241	1.93734	6.58782	2.74416
																	CGGA_1270	GBM	Proneural	3.5472	0.918386	3.25096	4.7845	-0.68966	0.0426443	1.852	9.43605	5.04527	6.99107	2.37573
																	CGGA_D09	GBM	Classical	4.71864	0.9855	1.77821	1.83592	1.30451	-0.168123	0.238787	3.76871	1.61353	4.56316	1.97085
																	CGGA_1275	GBM	Mesenchymal	5.17513	0.9855	2.9782	0.799087	-0.666576	-0.494109	-0.514573	3.39643	1.97085	5.80581	2.37573
																	CGGA_1713	GBM	Proneural	5.48123	0.992768	0.111031	0.704872	-0.836501	-0.836501	-0.888969	2.85	0.948601	3.44493	0.516015
																	CGGA_808	GBM	Classical	5.08321	1.0072	4.09085	1.20789	-0.434403	-0.643856	-0.395929	4.47832	3.30159	7.95623	3.46728
																	CGGA_1690	GBM	Mesenchymal	4.99684	1.02148	2.17632	1.62293	-0.395929	-0.810966	-0.836501	7.20379	1.84398	6.25927	2.76553
																	CGGA_D57	GBM	Classical	5.25814	1.02148	2.66903	2.48543	0.948601	0.124328	-0.0439433	4.43296	3.33342	6.13853	2.38128
																	CGGA_509	GBM	Mesenchymal	5.91001	1.02148	1.65535	-0.268817	-0.37707	-0.785875	-0.200913	5.14934	0.15056	5.15785	1.18903
																	CGGA_802	GBM	Classical	5.00585	1.02857	3.55213	3.41819	-0.340075	-0.304006	0.333424	8.04363	1.926	7.3565	3.46074
																	CGGA_1462	GBM	Mesenchymal	5.14405	1.04264	2.71149	-0.0144996	-0.736966	-0.666576	-0.810966	7.05387	1.26303	6.76726	3.65421
																	CGGA_1007	GBM	Classical	4.98003	1.04963	2.10098	1.69153	-0.395929	-0.736966	-0.761213	4.2149	2.28983	6.00921	1.7137
																	CGGA_1560	GBM		5.35755	1.05658	1.49057	0.378512	-0.971431	-0.621488	-0.0144996	3.85599	1.56071	4.53169	2.12433
																	CGGA_1313	GBM	Classical	5.21684	1.08406	4.0365	1.95977	0.15056	-0.104697	0.895303	8.54284	1.75275	8.03837	4.33056
																	CGGA_1382	GBM	Classical	5.28207	1.09085	2.35332	2.57531	-0.454032	-0.340075	-0.152003	6.44642	2.02857	5.10518	2.02148
																	CGGA_731	GBM	Classical	4.9982	1.10434	3.27501	0.956057	-0.37707	0.111031	1.03562	7.45409	2.47508	7.61419	3.62994
																	CGGA_1758	GBM	Classical	5.68538	1.10434	0.201634	0.0426443	-0.473931	-0.599462	-1	5.01837	0.641546	2.75489	1.15704
																	CGGA_P160	GBM	Mesenchymal	4.45286	1.11103	4.46401	3.71809	0.641546	-0.104697	0.85599	8.99246	3.62293	7.69167	4.74308
																	CGGA_1613	GBM	Proneural	3.8953	1.14405	3.75489	3.22342	-0.120294	-0.785875	-0.251539	6.0468	3.62877	7.58173	4.23955
																	CGGA_1011	GBM	Mesenchymal	5.03298	1.14405	4.66846	3.47379	0.356144	0.137504	-0.556393	6.71122	3.93829	7.36903	4.03826
																	CGGA_1634	GBM	Proneural	3.59455	1.1635	1.53605	4.93168	-0.395929	-0.736966	-0.494109	3.67582	3.85997	6.22632	2.38128
																	CGGA_1135	GBM	Classical	4.02503	1.18903	2.48285	1.58496	-0.713119	-0.321928	-0.120294	5.37504	3.774	6.66945	2.9241
																	CGGA_1049	GBM	Classical	5.39438	1.19535	2.71809	1.77821	-0.0892673	-0.415037	-0.268817	8.51747	2.5656	6.89178	3.20633
																	CGGA_1586	GBM	Mesenchymal	4.31179	1.22033	3.48929	2.57531	0.15056	-0.713119	0.263034	10.4026	2.97453	7.19535	4.13258
																	CGGA_859	GBM	Mesenchymal	5.09085	1.23879	4.31034	2.75489	0.526069	-0.599462	0.739848	8.19032	3.25096	8.2885	3.86691
																	CGGA_876	GBM	Mesenchymal	4.8802	1.24489	4.8846	3.08066	0.669027	0.176323	1.73985	8.26913	3.9982	9.83423	4.77294
																	CGGA_499	GBM	Mesenchymal	5.49089	1.25096	1.91839	-0.395929	0.918386	-0.217591	0.389567	5.51822	0.823749	5.824	2.0072
																	CGGA_1626	GBM	Mesenchymal	4.95838	1.25701	3.46205	4.82477	-0.251539	-0.836501	-0.535332	8.19284	3.56438	7.22959	3.57894
																	CGGA_1812	GBM	Classical	3.81455	1.26303	3.45154	1.64155	-0.785875	-0.785875	-0.888969	8.27403	2.76341	4.52607	4.04614
																	CGGA_658	GBM	Classical	5.32517	1.26303	3.28836	2.65992	0.704872	-0.104697	1.09761	4.74093	2.67129	7.08449	3.18587
																	CGGA_P143	GBM	Mesenchymal	4.65535	1.27501	3.9644	5.90929	0.790772	0.378512	0.847997	9.52892	3.12267	7.48309	4.20555
																	CGGA_1134	GBM	Mesenchymal	4.77505	1.27501	2.84197	3.05311	-0.234465	-0.434403	-0.37707	9.49133	1.71809	6.06221	3.21412
																	CGGA_1403	GBM	Proneural	5.27798	1.27501	2.42761	0.367371	-0.713119	-0.454032	-0.915936	3.848	0.378512	5.11562	2.59932
																	CGGA_1444	GBM	Proneural	5.75141	1.27501	2.14405	1.95606	-0.556393	-0.761213	-0.168123	4.15866	1.18903	5.96694	2.22342
																	CGGA_1070	GBM	Classical	5.74927	1.28096	2.67807	4.0063	-0.473931	-0.621488	-0.810966	7.20144	2.30743	5.93664	2.65306
																	CGGA_1077	GBM	Mesenchymal	4.89433	1.30451	3.81147	3.63575	-0.120294	-0.68966	-0.0144996	8.51337	4.70266	7.63561	3.45943
																	CGGA_1354	GBM	Classical	5.05832	1.31615	1.45418	0.687061	-0.785875	-0.736966	-0.915936	3.90014	0.678072	4.48091	1.43829
																	CGGA_831	GBM	Mesenchymal	5.62088	1.38405	2.20163	1.75702	-0.621488	-0.666576	0.163499	5.50271	2.16993	6.04549	2.99639
																	CGGA_1035	GBM	Mesenchymal	5.15704	1.42223	3.82579	2.22651	0.250962	0.443607	2.82375	9.1747	3.85499	8.30952	4.86096
																	CGGA_1833	GBM	Classical	5.04045	1.42761	1.71809	5.21374	-0.68966	-0.473931	-0.535332	7.19525	2.06005	5.34376	2.13422
																	CGGA_1015	GBM	Mesenchymal	5.28799	1.43296	4.30086	6.07403	1.22651	1.1375	1.62761	8.47776	4.88215	8.6737	4.3875
																	CGGA_274	GBM	Mesenchymal	5.80761	1.43296	3.14568	2.13093	0.85599	-0.136062	1.39506	8.39934	2.45154	5.48929	2.10769
																	CGGA_1807	GBM	Proneural	4.19613	1.4489	1.37295	-0.599462	-0.599462	-0.713119	-0.888969	0.879706	0.992768	3.64501	1.0635
																	CGGA_1735	GBM	Classical	4.87725	1.47508	1.42761	1.13093	-0.599462	-0.0144996	-0.888969	2.37295	1.23266	3.69822	1.24489
																	CGGA_604	GBM	Classical	5.38647	1.5008	4.48993	1.76129	1.85997	0.263034	0.641546	8.06614	2.36457	7.86183	4.43029
																	CGGA_P100	GBM	Mesenchymal	3.91361	1.50589	1.87971	0.970854	-0.473931	-0.836501	-0.434403	5.26566	1.36177	5.19771	1.58496
																	CGGA_1749	GBM	Classical	5.48832	1.51602	1.31034	1.67807	-0.454032	-0.888969	-0.971431	4.98687	0.400538	4.78869	2.91648
																	CGGA_1353	GBM	Classical	6.17413	1.51602	2.69599	3.73985	-0.494109	0.475085	0.831877	6.35032	2.85997	5.82146	3.03386
																	CGGA_483	GBM	Mesenchymal	5.15015	1.55582	4.66732	6.86851	1.96717	0.669027	-0.68966	9.49991	4.89966	7.27072	3.00899
																	CGGA_1237	GBM	Proneural	6.29554	1.56071	2.926	4.23573	-0.473931	-0.514573	-0.736966	6.5691	2.15381	5.59962	1.56071
																	CGGA_1240	GBM	Mesenchymal	5.27687	1.57531	3.5509	2.57531	0.575312	-0.473931	0.0976108	9.53531	2.82375	7.96191	3.77505
																	CGGA_1332	GBM	Classical	6.43813	1.58496	1.76977	1.44361	-0.666576	-0.473931	-0.643856	3.29425	0.948601	5.22419	1.42223
																	CGGA_1320	GBM	Proneural	4.17951	1.58976	2.74846	1.0635	-0.836501	-0.713119	-0.943416	4.65134	1.52607	4.39643	2.53107
																	CGGA_842	GBM	Proneural	5.20867	1.59932	4.04439	4.96671	-0.556393	-0.395929	-0.321928	10.6241	4.48285	7.37469	4.42089
																	CGGA_D37	GBM	Mesenchymal	5.45253	1.60407	4.17951	2.852	1.48027	1.04963	2.02148	6.02459	6.40242	7.69091	3.69153
																	CGGA_1433	GBM	Classical	4.88996	1.62293	3.30743	3.12928	0.495695	-0.836501	-0.736966	7.81051	3.02503	6.3535	2.84197
																	CGGA_848	GBM	Classical	5.71012	1.63691	2.97269	3.72137	-0.37707	-0.434403	0.536053	5.17592	2.04614	6.80271	2.95047
																	CGGA_1234	GBM	Mesenchymal	5.40259	1.65992	3.90689	2.06695	1.16993	0.15056	-0.340075	4.49121	2.64386	7.90641	3.58736
																	CGGA_1053	GBM	Proneural	5.64414	1.66903	3.40463	3.02148	0.678072	-0.358454	0.286881	7.34261	2.93734	6.99876	2.88166
																	CGGA_1114	GBM	Mesenchymal	5.23189	1.69153	3.90881	3.69599	0.650765	0.432959	3.36457	5.36877	4.46923	8.16687	4.13258
																	CGGA_1601	GBM	Mesenchymal	5.0365	1.7137	3.47119	5.61206	0.263034	-0.494109	-0.286304	8.06205	4.02591	7.41041	2.84197
																	CGGA_679	GBM	Classical	5.83441	1.71809	4.16511	4.99322	1.04963	-0.0588937	0.250962	5.99729	3.82579	8.13186	3.25096
																	CGGA_1074	GBM	Mesenchymal	4.37643	1.73118	4.33557	3.99367	0.575312	-0.286304	2.15704	8.1126	3.45154	8.38236	3.84398
																	CGGA_1001	GBM	Mesenchymal	5.04832	1.73552	5.74416	3.09761	0.344828	0.903038	0.137504	9.76248	5.59604	8.78297	4.12102
																	CGGA_1171	GBM	Mesenchymal	5.04002	1.73985	4.50462	3.0197	0.895303	-0.217591	0.111031	8.48249	3.87086	8.27389	4.45022
																	CGGA_1687	GBM	Proneural	5.41583	1.774	2.80529	4.3147	0.815575	-0.535332	0.584963	4.50526	2.89724	7.32643	4.10936
																	CGGA_1338	GBM	Mesenchymal	5.50462	1.7866	3.96809	4.17233	0.575312	0.263034	1.41684	8.64598	4.17792	7.41024	3.62176
																	CGGA_1402	GBM	Mesenchymal	4.53543	1.82375	4.10852	2.23573	0.15056	-0.184425	1.23879	7.05745	3.90785	8.86189	4.08746
																	CGGA_1866	GBM	Mesenchymal	5.07425	1.83592	1.52105	2.37851	-0.577767	-0.454032	-0.556393	7.19505	1.02857	4.36177	2.36457
																	CGGA_1039	GBM	Classical	5.98299	1.852	1.25096	1.09085	-0.268817	-0.810966	-0.577767	2.73769	0.895303	5.85624	1.32769
																	CGGA_676	GBM	Classical	5.21801	1.87971	3.32481	4.11686	1.05658	-0.0892673	0.389567	6.44807	2.73985	7.26903	2.88753
																	CGGA_1708	GBM	Proneural	3.67356	1.93734	2.65306	4.12102	-0.785875	0.0565835	-0.577767	9.46734	5.87332	5.70543	4.47768
																	CGGA_1124	GBM	Mesenchymal	4.70764	2.01436	4.6094	3.65306	1.0072	-0.200913	1.26903	9.65256	4.41075	7.91564	4.16108
																	CGGA_1045	GBM	Mesenchymal	5.72247	2.01436	3.57652	4.42089	0.704872	0.782409	-0.104697	9.10866	2.90304	6.6311	3.36036
																	CGGA_1258	GBM	Proneural	5.74846	2.02857	3.58736	3.25852	-0.434403	-0.556393	-0.234465	6.64097	2.61117	6.14323	3.45943
																	CGGA_1180	GBM	Mesenchymal	6.25908	2.24184	3.29572	2.08066	-0.0740006	-0.666576	-0.434403	8.58504	3.49185	5.8902	3.14731
																	CGGA_1709	GBM	Mesenchymal	5.82222	2.29572	2.81147	6.10936	0.275007	-0.736966	-0.68966	4.57833	2.83996	6.39934	2.57289
																	CGGA_1138	GBM	Proneural	5.36001	2.34199	1.07039	2.65992	-0.785875	-0.736966	-0.761213	2.37295	1.01436	4.23113	1.40054
																	CGGA_1224	GBM	Mesenchymal	5.03254	2.37016	5.09592	2.93923	0.367371	0.475085	0.485427	8.88078	5.55612	8.23045	4.47897
																	CGGA_1072	GBM	Classical	4.31759	2.40327	3.83491	5.43095	0.871844	-0.599462	0.0285692	3.84197	2.7137	6.40599	2.88753
																	CGGA_902	GBM	Proneural	6.52669	2.51096	2.11103	1.12433	-0.0439433	-0.340075	1.87578	7.21956	2.12102	6.75676	2.5435
																	CGGA_1251	GBM	Proneural	5.72846	2.57046	3.13093	1.81147	-0.217591	-0.666576	0.0565835	3.65535	1.82782	6.69794	1.7137
																	CGGA_1457	GBM	Proneural	5.07211	2.57773	3.20945	6.77952	-0.321928	0.333424	0.555816	7.23372	6.67878	6.56041	2.46205
																	CGGA_1342	GBM	Mesenchymal	5.73037	2.89918	4.07724	3.8953	0.748461	0.464668	1.83592	9.22173	3.89239	7.64443	4.68032
